# Supplementary material for: Expanding a database-derived biomedical knowledge graph via multi-relation extraction from biomedical abstracts
Source: BioData Min. 2022 Oct 18;15:26. doi: 10.1186/s13040-022-00311-z (PMC9578183; doi:10.1186/s13040-022-00311-z)
Supplement: Supplementary file 2 — Additional file 2. [file 13040_2022_311_MOESM2_ESM.xlsx]

## Sheet: Sheet1
Edge Type	Source Node	Target Node	Generative Model Prediction	Discriminative Model Prediction	Number of Sentences	In Hetionet	Text
[D]{.disease_color}a[G]{.gene_color}	hematologic cancer	STMN1	1	0.979	83	Novel	the stathmin1 mrna expression level in de novo al patient be high than that in healthy person ( p < 0.05 ) , the [stathmin1].{gene_color} mrna expression level in relapse patient with al be high than that in de novo patient ( p < 0.05 ) , and there be no significant difference of stathmin1 mrna expression between patient with [aml].{disease_color} and patient with all .
[D]{.disease_color}a[G]{.gene_color}	breast cancer	INSIG2	1	0.979	4	Novel	in analysis of [idc ].{disease_color} cell , the level of [insig2].{gene_color} mrna expression be significantly high in late - stage patient than in early - stage patient .
[D]{.disease_color}a[G]{.gene_color}	lung cancer	GNAO1	1	0.979	104	Novel	high [numb].{disease_color} expression be associate with favorable prognosis in patient with [lung adenocarcinoma].{gene_color} , but not in those with squamous cell carcinoma .
[D]{.disease_color}a[G]{.gene_color}	breast cancer	TTF1	1	0.977	88	Novel	significant [ttf-1].{gene_color} overexpression be observe in adenocarcinomas harbor egfr mutation ( p = 0.008 ) , and no or significantly low level expression of ttf-1 be observe in [adenocarcinomas].{disease_color} harbor kras mutation ( p = 0.000 ) .
[D]{.disease_color}a[G]{.gene_color}	breast cancer	BUB1B	1	0.977	13	Novel	elevated [bubr1].{gene_color} expression be associate with poor survival in early stage [breast cancer].{disease_color} patient .
[D]{.disease_color}a[G]{.gene_color}	Alzheimer's disease	SERPINA3	1	0.977	182	Existing	a common polymorphism within act and il-1beta gene affect plasma level of [act].{gene_color} or il-1beta , and [ad].{disease_color} patient with the act t , t or il-1beta t , t genotype show the high level of plasma act or il-1beta , respectively .
[D]{.disease_color}a[G]{.gene_color}	esophageal cancer	TRAF6	1	0.976	15	Novel	expression of traf6 be highly elevated in [esophageal cancer].{disease_color} tissue , and patient with high [traf6].{gene_color} expression have a significantly short survival time than those with low traf6 expression .
[D]{.disease_color}a[G]{.gene_color}	hypertension	TBX4	1	0.975	146	Novel	the proportion of circulate [th1].{gene_color} cell and the level of t - bet , ifng mrna be increase in [ht].{disease_color} patient , the expression of ifng - as1 be upregulated and positively correlate with the proportion of circulate th1 cell or t - bet , and ifng expression , or serum level of anti - thyroglobulin antibody / thyroperoxidase antibody in ht patient .
[D]{.disease_color}a[G]{.gene_color}	breast cancer	TP53	1	0.975	3481	Existing	hormone receptor status rather than her2 status be significantly associate with increase ki-67 and [p53].{gene_color} expression in triple [- negative ].{disease_color} breast carcinoma , and high expression of ki-67 but not p53 be significantly associate with axillary nodal metastasis in triple - negative and high - grade non - triple - negative breast carcinoma .
[D]{.disease_color}a[G]{.gene_color}	esophageal cancer	COL17A1	1	0.975	32	Novel	high [cd147].{gene_color} expression in patient with [esophageal cancer].{disease_color} be associate with bad survival outcome and common clinicopathological indicator of poor prognosis .
[C]{.compound_color}t[D]{.disease_color}	Docetaxel	prostate cancer	0.996	0.964	5614	Existing	docetaxel and atrasentan versus [docetaxel ].{compound_color} and placebo for man with advanced castration - resistant [prostate cancer].{disease_color} ( swog s0421 ) : a randomised phase 3 trial
[C]{.compound_color}t[D]{.disease_color}	E7389	breast cancer	0.999	0.957	862	Novel	clinical effect of prior trastuzumab on combination [eribulin mesylate].{compound_color} plus trastuzumab as first - line treatment for human epidermal growth factor receptor 2 positive locally recurrent or metastatic [breast cancer].{disease_color} : result from a phase ii , single - arm , multicenter study
[C]{.compound_color}t[D]{.disease_color}	Zoledronate	bone cancer	0.996	0.955	226	Novel	[zoledronate].{compound_color} in combination with chemotherapy and surgery to treat [osteosarcoma].{disease_color} ( os2006 ) : a randomised , multicentre , open - label , phase 3 trial .
[C]{.compound_color}t[D]{.disease_color}			0.878	0.954	484	Existing	the role of [ixazomib].{compound_color} as an augment conditioning therapy in salvage autologous stem cell transplant ( asct ) and as a post - asct consolidation and maintenance strategy in patient with relapse multiple myeloma ( accord [ uk - mra [myeloma].{disease_color} xii ] trial ) : study protocol for a phase iii randomise controlled trial
[C]{.compound_color}t[D]{.disease_color}	Topotecan	lung cancer	1	0.954	315	Existing	combine chemotherapy with cisplatin , etoposide , and irinotecan versus [topotecan].{compound_color} alone as second - line treatment for patient with [sensitive relapse small].{disease_color} - cell lung cancer ( jcog0605 ) : a multicentre , open - label , randomised phase 3 trial .
[C]{.compound_color}t[D]{.disease_color}	Epirubicin	breast cancer	0.999	0.953	2147	Existing	accelerate versus standard [epirubicin].{compound_color} follow by cyclophosphamide , methotrexate , and fluorouracil or capecitabine as adjuvant therapy for [breast cancer].{disease_color} in the randomised uk tact2 trial ( cruk/05/19 ) : a multicentre , phase 3 , open - label , randomise , control trial
[C]{.compound_color}t[D]{.disease_color}	Paclitaxel	breast cancer	1	0.952	10255	Existing	sunitinib plus [paclitaxel].{compound_color} versus bevacizumab plus paclitaxel for first - line treatment of patients with [advanced breast cancer].{disease_color} : a phase iii , randomized , open - label trial
[C]{.compound_color}t[D]{.disease_color}	Anastrozole	breast cancer	0.996	0.952	2364	Existing	a european organisation for research and treatment of cancer randomize , double - blind , placebo - control , multicentre [phase].{disease_color} ii trial of anastrozole in combination with [gefitinib or placebo in hormone].{compound_color} receptor - positive advanced breast cancer ( nct00066378 ) .
[C]{.compound_color}t[D]{.disease_color}	Gefitinib	lung cancer	1	0.95	11860	Existing	[gefitinib].{compound_color} versus placebo as maintenance therapy in patient with locally advanced or metastatic [non - small].{disease_color} - cell lung cancer ( inform ; c - tong 0804 ) : a multicentre , double - blind randomise phase 3 trial .
[C]{.compound_color}t[D]{.disease_color}	Docetaxel	prostate cancer	1	0.949	5614	Existing	ipilimumab versus placebo after radiotherapy in patient with metastatic castration - resistant [prostate cancer].{disease_color} that have progress after [docetaxel].{compound_color} chemotherapy ( ca184 - 043 ) : a multicentre , randomised , double - blind , phase 3 trial
[C]{.compound_color}t[D]{.disease_color}	Sulfamethazine	lung cancer	0.611	0.949	4	Novel	[tmp].{compound_color} / smz ( 320/1600 mg / day ) treatment be compare to placebo in a double - blind , randomized trial in [patient with newly diagnose].{disease_color} small cell carcinoma of the lung during the initial course of chemotherapy with cyclophosphamide , doxorubicin , and etoposide .
[C]{.compound_color}b[G]{.gene_color}	D-Tyrosine	EGFR	0.601	0.876	3423	Novel	amphiregulin ( ar ) and heparin - binding egf - like growth factor ( hb - [egf].{gene_color} ) bind and activate the egfr while heregulin ( hrg [) act ].{compound_color} through the p185erbb-2 and p180erbb-4 tyrosine kinase .
[C]{.compound_color}b[G]{.gene_color}	Phosphonotyrosine	ANK3	0.004	0.865	1	Novel	at least two domain of p85 can bind to [ank3 ].{gene_color} , and the interaction involve the p85 c - sh2 domain be find to be [phosphotyrosine].{compound_color} - independent .
[C]{.compound_color}b[G]{.gene_color}	Adenosine	ABCC8	0.891	0.86	353	Novel	sulfonylurea act by inhibition of [beta - cell ].{compound_color} adenosine triphosphate - dependent potassium ( k(atp ) ) channel after bind to the sulfonylurea subunit 1 [receptor ( ].{gene_color} sur1 ) .
[C]{.compound_color}b[G]{.gene_color}	D-Tyrosine	AREG	0.891	0.857	22	Novel	amphiregulin ( [ar ) ].{gene_color} and heparin - binding egf - like growth factor ( hb - egf ) bind and activate the egfr while heregulin ( hrg [) act ].{compound_color} through the p185erbb-2 and p180erbb-4 tyrosine kinase .
[C]{.compound_color}b[G]{.gene_color}	D-Tyrosine	EGF	0.602	0.856	389	Novel	upon activation of the receptor for the epidermal growth factor ( [egfr ) ].{gene_color} , sprouty2 undergoe phosphorylation at a conserve [tyrosine ].{compound_color} that recruit the src homology 2 domain of c - cbl .
[C]{.compound_color}b[G]{.gene_color}	D-Tyrosine	CSF1	0.101	0.854	106	Novel	as a member of the subclass iii family of receptor [tyrosine].{compound_color} kinase , kit be closely relate to the receptor for platelet derive growth factor alpha and beta ( pdgf - a and b [) , macrophage colony ].{gene_color} stimulate factor ( m - csf ) , and flt3 ligand .
[C]{.compound_color}b[G]{.gene_color}	D-Tyrosine	ERBB4	0.101	0.848	115	Novel	the efgr family be a group of four structurally similar [tyrosine ].{compound_color} kinase ( egfr , her2 / neu , erbb-3 [, and erbb-4].{gene_color} ) that dimerize on bind with a number of ligand , include egf and transform growth factor alpha .
[C]{.compound_color}b[G]{.gene_color}	D-Tyrosine	EGFR	0.969	0.848	3423	Novel	the [epidermal growth factor receptor ].{gene_color} be a member of type - -pron- growth factor receptor [family ].{compound_color} with tyrosine kinase activity that be activate follow the binding of multiple cognate ligand .
[C]{.compound_color}b[G]{.gene_color}	D-Tyrosine	VAV1	0.601	0.842	187	Novel	stimulation of quiescent rodent fibroblast with either epidermal or platelet - derive growth factor induce an increase affinity of vav for cbl - b and result in the [subsequent ].{gene_color} formation of a vav - [dependent ].{compound_color} trimeric complex with the ligand - stimulate tyrosine kinase receptor .
[C]{.compound_color}b[G]{.gene_color}	Tretinoin	RORB	0.601	0.84	7	Novel	the retinoid z receptor beta ( [rzr beta ) ].{gene_color} , an orphan receptor , be a member of the [retinoic acid].{compound_color} receptor ( rar)/thyroid hormone receptor ( tr ) subfamily of nuclear receptor .
[C]{.compound_color}b[G]{.gene_color}	L-Tryptophan	TACR1	0.891	0.839	4	Novel	these result suggest that the [tryptophan ].{compound_color} and quinuclidine series of nk-1 antagonist bind to similar bind site on the human [nk-1 receptor ].{gene_color} .
[G]{.gene_color}i[G]{.gene_color}	CYSLTR2	CYSLTR2	0.967	0.564	37	Novel	the bind pocket of [cyslt2 ].{gene2_color} receptor and the proposition of the interaction mode between [cyslt2 ].{gene1_color} and hami3379 be identify .
[G]{.gene_color}i[G]{.gene_color}	RXRA	PPARA	1	0.563	143	Novel	after bind ligand , the [ppar ].{gene2_color} - y receptor heterodimerize [with ].{gene1_color} the rxr receptor .
[G]{.gene_color}i[G]{.gene_color}	RXRA	RXRA	0.824	0.551	1101	Existing	nuclear hormone receptor , for example , bind either as homodimer or as heterodimer with [retinoid x receptor ].{gene1_color} ( [rxr ) ].{gene2_color} to half - site repeat that be stabilize by protein - protein interaction mediate by residue within both the dna- and ligand - bind domain .
[G]{.gene_color}i[G]{.gene_color}	ADRBK1	ADRA2A	0.822	0.543	3	Novel	mutation of these residue within the [holo - alpha(2a)ar diminish grk2-promoted].{gene2_color} phosphorylation [of ].{gene1_color} the receptor as well as the ability of the kinase to be activate by receptor binding .
[G]{.gene_color}i[G]{.gene_color}	ESRRA	ESRRA	0.001	0.531	308	Existing	the crystal structure of the ligand bind domain ( lbd ) of the estrogen - relate receptor [alpha ].{gene2_color} ( [erralpha , ].{gene1_color} nr3b1 ) complexe with a coactivator peptide from peroxisome proliferator - activate receptor coactivator-1alpha ( pgc-1alpha ) reveal a transcriptionally active conformation in the absence of a ligand .
[G]{.gene_color}i[G]{.gene_color}	GP1BA	VWF	0.518	0.527	144	Existing	these finding indicate the novel bind site require for [vwf ].{gene2_color} binding of human [gpibalpha ].{gene1_color} .
[G]{.gene_color}i[G]{.gene_color}	NR2C1	NR2C1	0.027	0.522	26	Novel	the human [testicular receptor 2].{gene1_color} ( [tr2 )].{gene2_color} , a member of the nuclear hormone receptor superfamily , have no identify ligand yet .
[G]{.gene_color}i[G]{.gene_color}	NCOA1	ESRRG	0.992	0.518	1	Novel	the crystal structure of the ligand bind domain ( lbd ) of the estrogen - relate receptor [3 (].{gene2_color} err3 ) complexe with a steroid receptor [coactivator-1 (].{gene1_color} src-1 ) peptide reveal a transcriptionally active conformation in absence of any ligand .
[G]{.gene_color}i[G]{.gene_color}	PPARG	PPARG	0.824	0.504	2497	Existing	although these agent can bind and activate an orphan nuclear receptor , [peroxisome proliferator - activate].{gene2_color} receptor [gamma ( ].{gene1_color} ppargamma ) , there be no direct evidence to conclusively implicate this receptor in the regulation of mammalian glucose homeostasis .
[G]{.gene_color}i[G]{.gene_color}	ESR2	ESR1	0.995	0.503	1715	Novel	ligand bind experiment with purify [er alpha].{gene2_color} and [er beta].{gene1_color} confirm that the two phytoestrogen be er ligand .
[G]{.gene_color}i[G]{.gene_color}	FGFR2	FGFR2	1	0.501	584	Existing	receptor modeling of [kgfr].{gene1_color} be use to identify selective kgfr tyrosine kinase ( tk ) inhibitor molecule that have the potential to bind selectively to the [kgfr].{gene2_color} .
